# Supplementary material for: The Impact of Uranium-Induced Pulmonary Fibrosis on Gut Microbiota and Related Metabolites in Rats
Source: Metabolites. 2025 Jul 22;15(8):492. doi: 10.3390/metabo15080492 (PMC12388796; doi:10.3390/metabo15080492)
Supplement: Supplementary file 1 [file metabolites-15-00492-s001.zip]

Archive with 1 entries (1 files):
- metabolites-3712705-supplementary.pdf
